# Supplementary material for: Functionalization of Polylactide with Multiple Tetraphenyethane Inifer Groups to Form PLA Block Copolymers with Vinyl Monomers
Source: Int J Mol Sci. 2022 Dec 20;24(1):19. doi: 10.3390/ijms24010019 (PMC9820087; doi:10.3390/ijms24010019)
Supplement: Supplementary file 1 [file ijms-24-00019-s001.zip]

Archive with 1 entries (1 files):
- ijms-2087200-supplementary.pdf
